# Supplementary material for: Jellyfish detritus supports niche partitioning and metabolic interactions among pelagic marine bacteria
Source: Microbiome. 2023 Jul 21;11:156. doi: 10.1186/s40168-023-01598-8 (PMC10360251; doi:10.1186/s40168-023-01598-8)
Supplement: Supplementary file 3 — Additional file 2: Table S1. Number of proteins recruited in different fractions (Endo-protemes, Exo-proteomes: High Molecular Weight fraction (ExoH), Low Molecular Weigth Fraction (ExoL)) from the coastal assemblage, at the late exponential phase of bacterial growth and during decay phase of bacterial community growth in jellyfish (biological replicates J1, J2 and J3) and control (biological replicates C1, C2, C3) treatment. Pre-filtration step ≥1 unique peptides and ≥2peptides was applied. Table S2. Statistical analysis of taxonomic origin of proteins of meta- and exo-proteomes from jelly-OM and control treatments on super kingdom, class, order and family level. Provided as separate excel/csv files. Table S3. α-diversity of genes and associated proteins of meta- and exo-proteomes from jellyOM and control treatments based on Shannon diversity index. Statistics are based on Wilcoxon test, *P < 0.05, **P < 0.01, ***P < 0.001, ****P < 0.0001, ns, not significant. Provided as separate excel/csv files. Table S4. Relative abundance of significantly enriched COG categories in jelly-OM vs control treatments. COG representing at least 1% of all detected proteins in at least one sample during different growth phase of bacterial growth are listed. Provided as separate excel/csv files. Table S5. Taxonomic origin of proteins associated with specific COG category, with statistical analysis. Provided as separate excel/csv files. Table S6. Relative abundance of total proteases, families of proteases and inhibitors of proteases significantly enriched in jelly-OM vs control treatments during different growth phase of bacterial growth and their taxonomic origin. Provided as separate excel/csv files. Table S7. Results of signal peptides analysis. Provided as separate excel/csv files. Table S8. Relative abundance of total carbohydrate-active enzymes, families of CAZymes significantly enriched in jelly-OM vs control treatments during different growth phase of bacterial growth and their [file 40168_2023_1598_MOESM2_ESM.zip]

Archive with 2 entries (2 files):
- Additional_File_2.pdf
- Additional_File_2.zip
